# Supplementary material for: FlexDotPlot: a universal and modular dot plot visualization tool for complex multifaceted data
Source: Bioinform Adv. 2022 Mar 23;2(1):vbac019. doi: 10.1093/bioadv/vbac019 (PMC9710660; doi:10.1093/bioadv/vbac019)
Supplement: vbac019_Supplementary_Data [file vbac019_supplementary_data.zip]

Archive with 3 entries (3 files):
- FDP_figure_supp_v6.pdf
- Supp_table1_method_comparison_v3.xlsx
- Supp_table2_packages.xlsx
